# Supplementary material for: The Bioactivity of a Hydroxytyrosol-Enriched Extract Originated after Direct Hydrolysis of Olive Leaves from Greek Cultivars
Source: Molecules. 2024 Jan 6;29(2):299. doi: 10.3390/molecules29020299 (PMC10818913; doi:10.3390/molecules29020299)
Supplement: Supplementary file 1 [file molecules-29-00299-s001.zip]

Archive with 1 entries (1 files):
- molecules-2770671-supplementary.pdf
